# Supplementary material for: Structure Elucidation of Two Intriguing Neo-Debromoaplysiatoxin Derivatives from Marine Cyanobacterium Lyngbya sp. Showing Strong Inhibition of Kv1.5 Potassium Channel and Differential Cytotoxicity
Source: Molecules. 2023 Mar 20;28(6):2786. doi: 10.3390/molecules28062786 (PMC10059712; doi:10.3390/molecules28062786)
Supplement: Supplementary file 1 [file molecules-28-02786-s001.zip]

Archive with 1 entries (1 files):
- molecules-2256513-supplementary.pdf
